# Supplementary material for: Circular Approach to Biomanufacturing: Enhancing Therapeutic Protein Production Using Chum Salmon Head Peptone
Source: Bioengineering (Basel). 2026 Mar 31;13(4):409. doi: 10.3390/bioengineering13040409 (PMC13113008; doi:10.3390/bioengineering13040409)
Supplement: Supplementary file 1 [file bioengineering-13-00409-s001.zip]

Archive with 8 entries (8 files):
- Table S7.pdf
- Figure S1.pdf
- Table S1.pdf
- Table S2.pdf
- Table S3.pdf
- Table S4.pdf
- Table S5.pdf
- Table S6.pdf
